# Supplementary material for: The Retinal Dopaminergic Circuit as a Biomarker for Huntington’s and Alzheimer’s Diseases
Source: Int J Mol Sci. 2025 Jun 10;26(12):5532. doi: 10.3390/ijms26125532 (PMC12193662; doi:10.3390/ijms26125532)
Supplement: Supplementary file 1 [file ijms-26-05532-s001.zip]

Archive with 1 entries (1 files):
- ijms-3575768-supplementary.pdf
